# Supplementary material for: 3,3′-Dibromo-1,1′-[ethyl­enedioxy­bis(nitrilo­methyl­idyne)]dibenzene
Source: Acta Crystallogr Sect E Struct Rep Online. 2008 Jul 31;64(Pt 8):o1636. doi: 10.1107/S1600536808020692 (PMC2962214; doi:10.1107/S1600536808020692)
Supplement: Supplementary file 2 [file e-64-o1636-Isup2.hkl]

# 
# h,k,l, Fc-squared, Fo-squared, sigma(Fo-squared) and status flag 
# 
data_I
_shelx_title ' 080527e in P2(1)/n' 
_shelx_refln_list_code          4 
_shelx_F_calc_maximum      151.91 
_exptl_crystal_F_000       420.00 
_reflns_d_resolution_high  0.8409 
 
loop_ 
 _symmetry_equiv_pos_as_xyz 
 'x, y, z' 
 '-x+1/2, y+1/2, -z+1/2' 
 '-x, -y, -z' 
 'x-1/2, -y-1/2, z-1/2' 
 
_cell_length_a     4.5072 
_cell_length_b     7.6147 
_cell_length_c    23.1801 
_cell_angle_alpha  90.000 
_cell_angle_beta   93.523 
_cell_angle_gamma  90.000 
 
_shelx_F_squared_multiplier     1.000 
 
loop_ 
 _refln_index_h 
 _refln_index_k 
 _refln_index_l 
 _refln_F_squared_calc 
 _refln_F_squared_meas 
 _refln_F_squared_sigma 
 _refln_observed_status 
   2   0   0     3951.77     4127.35    137.15 o 
   4   0   0        8.00       24.25     10.10 o 
   1   1   0     7260.74     6775.37    239.60 o 
   2   1   0     1354.01     1347.22     63.79 o 
   3   1   0        9.82       23.70      5.20 o 
   4   1   0      126.47      153.24     19.84 o 
   5   1   0        5.07       12.59     16.63 o 
   0   2   0      582.86      674.92     14.32 o 
   1   2   0     3319.94     3151.07     89.64 o 
   2   2   0       59.63       71.47      6.25 o 
   3   2   0     1657.48     1676.04     30.68 o 
   4   2   0        1.02       11.23      6.07 o 
   5   2   0       53.91       62.62     10.02 o 
   1   3   0     4211.63     4176.70    100.50 o 
   2   3   0     2145.23     2024.47     97.53 o 
   3   3   0      149.36      160.30      8.73 o 
   4   3   0       20.01       24.75      8.32 o 
   5   3   0        0.84        2.04     10.14 o 
   0   4   0     5858.03     6122.98    122.19 o 
   1   4   0      159.66      187.44      5.73 o 
   2   4   0      853.48      732.52     50.83 o 
   3   4   0       74.85       96.09      7.34 o 
   4   4   0      160.03      170.27     12.67 o 
   1   5   0     1515.28     1484.44     34.97 o 
   2   5   0      901.74      871.21     54.71 o 
   3   5   0      105.48      107.94      9.52 o 
   4   5   0      233.68      233.91     14.31 o 
   0   6   0       35.29       49.23      7.20 o 
   1   6   0      630.51      622.07     16.02 o 
   2   6   0        2.94       13.94      6.31 o 
   3   6   0      531.31      502.98     65.19 o 
   4   6   0       84.02       97.38     12.00 o 
   1   7   0      138.71      144.42      9.38 o 
   2   7   0      155.91      163.42     10.74 o 
   3   7   0       46.37       67.28     11.35 o 
   0   8   0      983.95      961.82     40.05 o 
   1   8   0        7.27       21.77      8.09 o 
   2   8   0      207.71      210.07     15.12 o 
  -3   0   1     1984.53     1906.87     66.09 o 
  -1   0   1     5944.75     6005.16    198.57 o 
   1   0   1     7476.67     7091.26    233.46 o 
   3   0   1       16.18       34.01      7.64 o 
  -5   1   1       41.76       99.52     19.05 o 
  -4   1   1      281.16      259.28      8.77 o 
  -3   1   1      128.35      147.54      8.48 o 
  -2   1   1     3027.50     3053.78     76.06 o 
  -1   1   1     7316.90     7189.00    313.08 o 
   0   1   1       35.08       38.75      1.48 o 
   1   1   1     4588.92     4444.02    310.41 o 
   2   1   1      118.61      123.28      7.49 o 
   3   1   1     1230.83     1246.72     26.61 o 
   4   1   1      202.00      208.38      9.97 o 
   5   1   1       23.30       23.58     10.57 o 
  -5   2   1       59.07       59.45     14.01 o 
  -4   2   1      501.20      553.58     18.89 o 
  -3   2   1       52.09       60.35      4.49 o 
  -2   2   1      204.50      215.77      8.63 o 
  -1   2   1      633.06      677.98     18.23 o 
   0   2   1    10770.82    10045.46    165.00 o 
   1   2   1      381.82      367.88      7.49 o 
   2   2   1     5048.35     4928.39    114.00 o 
   3   2   1        2.46        3.78      3.66 o 
   4   2   1      402.03      365.02     25.93 o 
   5   2   1        4.64        7.98      9.05 o 
  -5   3   1      148.60      163.64     14.06 o 
  -4   3   1      467.18      472.98     17.87 o 
  -3   3   1        7.79       12.45      5.38 o 
  -2   3   1     4106.36     3643.56    236.12 o 
  -1   3   1     1261.05     1315.79     30.20 o 
   0   3   1      661.54      662.93     11.16 o 
   1   3   1     5437.48     5535.80     95.21 o 
   2   3   1      174.58      190.33      6.30 o 
   3   3   1     1232.78     1139.78     25.45 o 
   4   3   1      119.60      129.70     10.65 o 
   5   3   1       99.49      100.54     20.88 o 
  -4   4   1        1.99        7.55      9.28 o 
  -3   4   1     1064.76     1061.62     39.65 o 
  -2   4   1       33.13       36.22      5.69 o 
  -1   4   1      787.92      654.32     12.93 o 
   0   4   1      330.00      356.15      7.28 o 
   1   4   1      134.62      160.79      5.23 o 
   2   4   1        1.24        6.82      4.66 o 
   3   4   1      362.18      353.79     12.09 o 
   4   4   1      125.19      122.11     11.00 o 
  -4   5   1       62.07       68.91     10.51 o 
  -3   5   1       10.80       14.57      7.92 o 
  -2   5   1      724.25      674.99     33.95 o 
  -1   5   1      388.19      398.23      9.54 o 
   0   5   1       94.22       96.06      5.42 o 
   1   5   1     2230.50     2164.77     63.97 o 
   2   5   1        1.21       24.46     10.38 o 
   3   5   1       71.82       85.76      7.81 o 
   4   5   1       22.95       37.52     10.17 o 
  -4   6   1       41.44       48.44     12.07 o 
  -3   6   1        0.43        5.87      8.79 o 
  -2   6   1      298.12      290.48     19.25 o 
  -1   6   1        2.68       19.61      5.62 o 
   0   6   1     1561.50     1562.39     28.71 o 
   1   6   1        0.81       27.79      5.78 o 
   2   6   1      922.57      868.86     49.22 o 
   3   6   1      135.47      134.14     11.29 o 
  -3   7   1       23.40       33.46     10.58 o 
  -2   7   1      967.55      960.49     42.57 o 
  -1   7   1      376.37      373.34     13.16 o 
   0   7   1      123.12      137.72      8.73 o 
   1   7   1        5.20       11.53      6.71 o 
   2   7   1      299.63      274.68     12.91 o 
   3   7   1      163.48      153.75     12.74 o 
  -2   8   1      119.25      141.20     14.46 o 
  -1   8   1      710.47      678.79     19.54 o 
   0   8   1       38.94       43.69     16.34 o 
   1   8   1       86.66      108.89      9.89 o 
   2   8   1       34.90       35.37     11.04 o 
   0   9   1       23.73       50.71     11.44 o 
  -4   0   2      650.08      601.30     26.25 o 
  -2   0   2      490.16      496.53     19.02 o 
   0   0   2      148.60      150.85      5.84 o 
   2   0   2     7086.49     6796.38    224.63 o 
   4   0   2      340.50      338.46     19.98 o 
  -5   1   2       79.42       92.31     18.56 o 
  -4   1   2       79.95       81.90      5.96 o 
  -3   1   2      518.18      530.90     13.17 o 
  -2   1   2     3459.19     3525.50    103.38 o 
  -1   1   2     4389.08     4544.24    122.59 o 
   0   1   2     2154.33     2227.61     38.19 o 
   1   1   2     1129.45     1159.43     27.61 o 
   2   1   2      695.53      728.86     21.37 o 
   3   1   2     2135.90     2141.98     43.59 o 
   4   1   2      143.07      146.80      9.34 o 
  -5   2   2      105.62       81.26     17.91 o 
  -4   2   2      134.40      148.80     11.04 o 
  -3   2   2      943.92      932.80     20.31 o 
  -2   2   2      526.28      574.65     11.65 o 
  -1   2   2     2623.79     2392.71     96.27 o 
   0   2   2      316.28      358.97      6.33 o 
   1   2   2     5345.50     5138.12    180.40 o 
   2   2   2       12.37       24.39      4.93 o 
   3   2   2        0.97        2.97      4.58 o 
   4   2   2      235.83      240.56     18.15 o 
   5   2   2       85.41      106.71     10.97 o 
  -5   3   2       12.54       21.76     10.68 o 
  -4   3   2      134.33      131.49     11.00 o 
  -3   3   2      390.60      391.95     21.04 o 
  -2   3   2      145.66      125.50      5.86 o 
  -1   3   2      362.40      414.61     14.82 o 
   0   3   2     4735.43     4621.73     70.75 o 
   1   3   2     4909.80     5007.90     89.28 o 
   2   3   2      609.03      627.51     30.40 o 
   3   3   2     1513.81     1511.33     34.74 o 
   4   3   2       10.48       14.01      8.67 o 
   5   3   2        5.06        5.28     10.37 o 
  -4   4   2      172.52      181.67     25.97 o 
  -3   4   2       84.64      110.62      8.99 o 
  -2   4   2       45.60       51.81      4.83 o 
  -1   4   2      622.79      671.79     13.24 o 
   0   4   2     2590.93     2656.36     41.44 o 
   1   4   2        1.16        7.27      3.67 o 
   2   4   2     1783.11     1613.50    199.39 o 
   3   4   2       19.16       15.70      6.23 o 
   4   4   2      474.47      443.43     17.35 o 
  -4   5   2       14.52       27.11     10.41 o 
  -3   5   2        8.76       14.12      7.58 o 
  -2   5   2     1173.39     1104.95     93.74 o 
  -1   5   2       43.48       51.12      4.02 o 
   0   5   2     3364.54     3273.59     51.07 o 
   1   5   2      327.48      354.82     10.76 o 
   2   5   2       83.35      103.21      7.11 o 
   3   5   2      622.67      540.27     61.54 o 
   4   5   2       40.49       62.41     10.58 o 
  -4   6   2       14.16       24.90     11.32 o 
  -3   6   2      328.67      337.46     54.00 o 
  -2   6   2        6.54       23.37      7.02 o 
  -1   6   2     2164.34     2064.42     50.01 o 
   0   6   2     1004.58      973.64     17.38 o 
   1   6   2     1507.57     1451.98     33.50 o 
   2   6   2       75.82       96.37      7.95 o 
   3   6   2        2.42        7.50     15.08 o 
  -3   7   2      170.05      174.41     13.70 o 
  -2   7   2      217.17      223.73     13.28 o 
  -1   7   2        4.75       12.53      6.93 o 
   0   7   2      335.80      357.37     12.45 o 
   1   7   2      676.56      652.14     17.63 o 
   2   7   2       96.81       98.65      9.03 o 
   3   7   2      369.30      341.45     31.50 o 
  -2   8   2        7.93        3.48     10.38 o 
  -1   8   2       48.21       69.64      9.73 o 
   0   8   2       82.18       84.64     10.38 o 
   1   8   2        0.49       21.77      8.74 o 
   2   8   2      188.97      210.08     13.25 o 
   0   9   2      362.79      389.80     24.31 o 
  -3   0   3      452.63      487.54     20.37 o 
  -1   0   3     3794.58     4048.95    100.17 o 
   1   0   3    10672.06     9412.46    188.67 o 
   3   0   3      214.81      224.12     15.84 o 
   5   0   3       22.89       34.31     14.01 o 
  -5   1   3       30.83       15.53      9.39 o 
  -4   1   3       60.00       49.06      7.49 o 
  -3   1   3      950.02     1021.70     22.28 o 
  -2   1   3     1108.47     1157.02     44.19 o 
  -1   1   3     4565.81     4631.74    183.74 o 
   0   1   3       42.71       50.51      1.56 o 
   1   1   3     1281.50     1289.94     25.60 o 
   2   1   3      612.97      568.62     13.28 o 
   3   1   3     1125.78     1166.57     25.32 o 
   4   1   3       34.34       38.61      6.83 o 
   5   1   3      172.69      182.17     21.37 o 
  -5   2   3      121.04      140.86     19.61 o 
  -4   2   3      722.82      665.91     24.62 o 
  -3   2   3       82.47       98.14     14.28 o 
  -2   2   3     4167.23     4234.34    163.38 o 
  -1   2   3     1317.76     1319.02     78.09 o 
   0   2   3      226.59      225.26      4.45 o 
   1   2   3        1.59        8.09      2.45 o 
   2   2   3     1380.59     1331.50     37.90 o 
   3   2   3      236.29      206.74     12.45 o 
   4   2   3      771.96      741.20     50.54 o 
   5   2   3       16.60       24.44     12.13 o 
  -5   3   3       23.74       19.63     18.12 o 
  -4   3   3        0.48        0.27      8.05 o 
  -3   3   3      323.14      310.69     17.59 o 
  -2   3   3     1309.93     1308.27     69.00 o 
  -1   3   3      127.08      147.11     15.16 o 
   0   3   3     2682.00     2617.15     40.50 o 
   1   3   3      521.31      632.22     12.52 o 
   2   3   3     1902.56     1937.85     93.52 o 
   3   3   3      230.15      239.61      9.66 o 
   4   3   3       93.10      102.42     11.97 o 
  -4   4   3        0.17        7.73      9.13 o 
  -3   4   3       27.75       42.38      7.96 o 
  -2   4   3      226.06      245.45     11.11 o 
  -1   4   3     6948.74     6610.03    143.03 o 
   0   4   3      218.91      263.16      6.17 o 
   1   4   3     5660.21     5578.29    129.22 o 
   2   4   3      791.30      799.07     37.72 o 
   3   4   3      541.21      493.03     21.22 o 
   4   4   3       11.73       24.59      9.63 o 
  -4   5   3       35.51       37.52     10.47 o 
  -3   5   3      372.03      397.68     33.98 o 
  -2   5   3      453.70      431.43     37.36 o 
  -1   5   3      765.22      751.58     15.11 o 
   0   5   3     1455.74     1360.63     22.48 o 
   1   5   3      134.94      133.03      6.74 o 
   2   5   3      790.69      772.58     53.67 o 
   3   5   3      688.97      625.55     34.84 o 
   4   5   3       65.51       63.74     10.13 o 
  -4   6   3      181.51      183.21     15.50 o 
  -3   6   3       38.39       58.25     10.34 o 
  -2   6   3      408.23      420.27     37.24 o 
  -1   6   3      619.10      610.67     21.61 o 
   0   6   3        1.79        6.90      4.54 o 
   1   6   3      402.63      399.62     12.48 o 
   2   6   3      392.23      366.50     13.15 o 
   3   6   3        2.45        9.55      7.88 o 
  -3   7   3       62.27       79.32     18.13 o 
  -2   7   3      131.90      154.94     23.30 o 
  -1   7   3       19.62       32.37      7.13 o 
   0   7   3     1249.47     1171.85     23.21 o 
   1   7   3        1.43        6.07      6.75 o 
   2   7   3      377.53      377.24     14.39 o 
   3   7   3       17.74       28.25     10.42 o 
  -2   8   3       81.42       76.61     12.15 o 
  -1   8   3      434.08      435.30     15.37 o 
   0   8   3        0.95        4.28     10.49 o 
   1   8   3     1194.34     1122.00     26.81 o 
   2   8   3      100.83      105.06     10.62 o 
   0   9   3      100.05      126.83     15.65 o 
  -4   0   4       83.93       82.44     12.75 o 
  -2   0   4     2493.79     2631.38     65.54 o 
   0   0   4     6552.88     5737.09    318.09 o 
   2   0   4      143.09      128.79      7.24 o 
   4   0   4      387.21      421.43     24.46 o 
  -5   1   4       28.14       22.09      9.32 o 
  -4   1   4       24.61       34.41     10.98 o 
  -3   1   4     1258.73     1310.76     42.52 o 
  -2   1   4      172.53      210.84     13.31 o 
  -1   1   4     9539.68     9300.54    554.05 o 
   0   1   4     8729.63     8776.83    152.84 o 
   1   1   4      104.16      121.14     10.52 o 
   2   1   4     1637.05     1575.93     36.15 o 
   3   1   4      306.77      351.41     10.93 o 
   4   1   4      278.24      267.77     11.00 o 
   5   1   4        1.22       19.80     10.56 o 
  -5   2   4       42.04       60.44     18.54 o 
  -4   2   4       16.37       15.44     10.23 o 
  -3   2   4      114.11      120.79      6.69 o 
  -2   2   4      149.59      165.01      6.06 o 
  -1   2   4     1922.12     1882.62     72.40 o 
   0   2   4       29.07       36.90      2.04 o 
   1   2   4     9849.79     8997.24    209.23 o 
   2   2   4      230.78      238.65      8.74 o 
   3   2   4      929.96      921.16     25.93 o 
   4   2   4      198.65      213.98     13.07 o 
   5   2   4       12.19        0.14     10.80 o 
  -5   3   4        0.40        5.83     16.45 o 
  -4   3   4        0.94       -5.14      8.61 o 
  -3   3   4      631.45      639.96     52.85 o 
  -2   3   4      882.25      958.88     52.05 o 
  -1   3   4     4152.17     4129.22     79.74 o 
   0   3   4     2239.56     2283.01     39.61 o 
   1   3   4       12.84       13.22      2.68 o 
   2   3   4     1458.94     1343.01     45.57 o 
   3   3   4      895.96      844.12     20.29 o 
   4   3   4       21.32       33.81      7.17 o 
  -4   4   4      270.08      227.19     25.45 o 
  -3   4   4      136.99      143.29     24.34 o 
  -2   4   4     3042.80     2964.40    137.37 o 
  -1   4   4       24.18       35.06      4.59 o 
   0   4   4     5530.35     5731.63     98.12 o 
   1   4   4      142.74      142.65      5.97 o 
   2   4   4       33.07       31.77      5.21 o 
   3   4   4      257.05      254.22     15.52 o 
   4   4   4       98.58      102.76      9.03 o 
  -4   5   4      218.06      218.35     14.22 o 
  -3   5   4      318.86      294.47     27.28 o 
  -2   5   4       12.91       24.68      5.87 o 
  -1   5   4      886.22      902.14     19.09 o 
   0   5   4      410.51      368.85      9.11 o 
   1   5   4      189.84      206.84      9.20 o 
   2   5   4     1414.73     1371.14     58.00 o 
   3   5   4        0.03        3.27      6.89 o 
   4   5   4       17.69       23.48     10.07 o 
  -3   6   4       98.29      124.65     21.96 o 
  -2   6   4       83.43       94.68     13.94 o 
  -1   6   4      242.66      235.40      8.39 o 
   0   6   4      173.88      162.86      7.48 o 
   1   6   4     2729.32     2638.60     47.34 o 
   2   6   4        4.77       25.70      6.85 o 
   3   6   4      499.54      516.48     17.10 o 
  -3   7   4      309.61      281.15     31.13 o 
  -2   7   4       30.70       48.75      9.94 o 
  -1   7   4      910.55      879.75     21.54 o 
   0   7   4      434.64      459.94     16.26 o 
   1   7   4        2.15        2.76      6.80 o 
   2   7   4      209.90      228.12     11.88 o 
   3   7   4      149.37      168.75     16.81 o 
  -2   8   4      132.37      141.13     14.15 o 
  -1   8   4        1.16       17.54      9.88 o 
   0   8   4      142.84      194.24     16.03 o 
   1   8   4       13.83       22.96      8.87 o 
   2   8   4        0.15        6.86      9.48 o 
  -5   0   5      121.04      115.85     16.98 o 
  -3   0   5      925.10      962.48     26.40 o 
  -1   0   5    21498.42    22171.83   1261.74 o 
   1   0   5     8359.62     7936.15    158.71 o 
   3   0   5     2037.84     1998.95     77.73 o 
   5   0   5      126.72      135.22     18.47 o 
  -5   1   5       54.58       44.44     14.33 o 
  -4   1   5      473.31      503.52     19.78 o 
  -3   1   5      147.13      167.66      6.90 o 
  -2   1   5      418.13      401.32      9.56 o 
  -1   1   5    15692.77    15489.63    948.71 o 
   0   1   5     1972.52     1999.26     35.26 o 
   1   1   5     3150.63     3216.27     50.31 o 
   2   1   5     1057.79     1024.52     22.02 o 
   3   1   5       42.16       52.43      5.34 o 
   4   1   5      264.35      273.06     11.43 o 
   5   1   5        2.72       13.46     11.36 o 
  -5   2   5        1.24       -3.87      9.64 o 
  -4   2   5       32.58       27.51      8.14 o 
  -3   2   5       20.27       34.05      6.31 o 
  -2   2   5     4592.91     4531.38    230.12 o 
  -1   2   5       99.44      121.18     26.61 o 
   0   2   5     7178.88     7250.68    130.49 o 
   1   2   5      308.69      340.30      7.69 o 
   2   2   5      914.28      905.76     45.55 o 
   3   2   5      124.78      130.64      7.67 o 
   4   2   5        2.00        0.66      6.63 o 
   5   2   5        0.84        3.58     17.38 o 
  -5   3   5       51.25       42.65     18.93 o 
  -4   3   5      201.33      198.36     21.58 o 
  -3   3   5      771.25      697.30     60.30 o 
  -2   3   5      219.83      224.61     15.73 o 
  -1   3   5     3236.25     3160.47     60.07 o 
   0   3   5      512.33      525.66     10.34 o 
   1   3   5      343.20      296.88      7.83 o 
   2   3   5     2255.71     2058.41     74.18 o 
   3   3   5      144.57      151.25      8.64 o 
   4   3   5      618.43      600.77     19.59 o 
  -4   4   5        0.64        8.50      9.43 o 
  -3   4   5      941.94      930.44    122.49 o 
  -2   4   5      108.95      119.25     10.93 o 
  -1   4   5       74.71       61.01      4.07 o 
   0   4   5      304.21      315.85      7.69 o 
   1   4   5     1135.48     1033.32     19.75 o 
   2   4   5       12.75       16.09      5.14 o 
   3   4   5      117.90      126.63      8.30 o 
   4   4   5       95.59      104.31      9.49 o 
  -4   5   5       77.02       86.33     12.85 o 
  -3   5   5      212.49      229.95     17.82 o 
  -2   5   5       56.44       83.49     13.57 o 
  -1   5   5     2053.81     2003.54     35.89 o 
   0   5   5      561.40      584.48     12.63 o 
   1   5   5      857.39      805.49     16.59 o 
   2   5   5      235.03      261.85     11.14 o 
   3   5   5       75.94       70.34      7.94 o 
   4   5   5      141.94      136.41     12.24 o 
  -3   6   5        7.76       10.93      8.93 o 
  -2   6   5     1074.04     1014.55     85.07 o 
  -1   6   5      293.17      313.86      9.42 o 
   0   6   5      811.59      800.32     16.71 o 
   1   6   5       40.33       46.64      5.33 o 
   2   6   5      331.20      316.11     12.13 o 
   3   6   5        3.24       16.41      7.86 o 
  -3   7   5      171.80      155.16     17.26 o 
  -2   7   5      454.29      443.25     26.33 o 
  -1   7   5      329.49      333.20     12.73 o 
   0   7   5       33.14       46.11      6.21 o 
   1   7   5       76.69      100.80      8.45 o 
   2   7   5      542.51      524.12     18.25 o 
   3   7   5      191.58      201.95     13.20 o 
  -2   8   5        1.50       11.52     10.50 o 
  -1   8   5       10.92       19.93     10.10 o 
   0   8   5       49.45       49.63      9.04 o 
   1   8   5      163.30      159.89     11.20 o 
   2   8   5        2.46       14.94      9.30 o 
  -4   0   6       66.56       92.24     13.91 o 
  -2   0   6      946.71     1032.53     26.84 o 
   0   0   6    23076.26    19545.00    936.19 o 
   2   0   6    13560.70    13004.07    308.82 o 
   4   0   6        1.00        3.93     11.96 o 
  -5   1   6       19.70       26.27     14.80 o 
  -4   1   6      256.93      262.94     18.51 o 
  -3   1   6       22.53       35.18      4.93 o 
  -2   1   6      145.45      154.97      6.20 o 
  -1   1   6      425.69      438.97     12.59 o 
   0   1   6     3905.66     3918.24     68.29 o 
   1   1   6     5504.25     5382.42     83.65 o 
   2   1   6      545.03      516.63      9.65 o 
   3   1   6      580.36      598.11     15.50 o 
   4   1   6      231.87      251.84     14.43 o 
   5   1   6        5.51       24.54     12.15 o 
  -5   2   6      234.00      174.44     16.21 o 
  -4   2   6        1.01        6.62      7.67 o 
  -3   2   6     1767.97     1820.93    137.73 o 
  -2   2   6      501.90      557.14     28.70 o 
  -1   2   6     1719.86     1626.56     94.14 o 
   0   2   6      663.68      712.59     14.05 o 
   1   2   6       82.04       80.70      4.24 o 
   2   2   6       42.58       53.50      3.94 o 
   3   2   6     1745.36     1696.45     35.94 o 
   4   2   6       38.47       47.57      7.55 o 
   5   2   6      116.34      104.73     21.58 o 
  -4   3   6      117.85      131.85     14.63 o 
  -3   3   6       45.86       57.07      6.56 o 
  -2   3   6      473.47      434.80     24.92 o 
  -1   3   6     2068.03     2052.01     42.52 o 
   0   3   6      100.00       98.88      4.18 o 
   1   3   6     3226.96     3100.57     54.08 o 
   2   3   6      717.50      719.12     15.22 o 
   3   3   6      411.64      388.78     12.57 o 
   4   3   6      751.78      695.03     22.97 o 
  -4   4   6        0.68        3.18      8.99 o 
  -3   4   6       46.30       51.23      7.98 o 
  -2   4   6       66.66       55.39      5.67 o 
  -1   4   6       34.20       50.32      3.91 o 
   0   4   6     4018.61     4038.38     69.65 o 
   1   4   6       42.87       46.24      4.60 o 
   2   4   6     1986.45     1859.19     34.31 o 
   3   4   6       31.47       27.59      6.49 o 
   4   4   6        8.25       10.30      7.64 o 
  -4   5   6       59.75       69.18     11.38 o 
  -3   5   6      116.79      121.87      9.99 o 
  -2   5   6      759.63      746.53     42.44 o 
  -1   5   6      100.56       92.87      5.41 o 
   0   5   6      192.65      199.58      7.24 o 
   1   5   6     1001.54      963.97     19.36 o 
   2   5   6       72.20       71.11      6.99 o 
   3   5   6      446.69      403.62     14.77 o 
   4   5   6      286.12      276.17     13.82 o 
  -3   6   6      331.36      327.67     42.86 o 
  -2   6   6       28.61       44.78      8.46 o 
  -1   6   6      414.71      383.98     10.47 o 
   0   6   6      296.11      279.90      9.03 o 
   1   6   6       16.14       18.31      5.42 o 
   2   6   6       60.27       66.37      7.86 o 
   3   6   6      434.77      411.12     16.19 o 
  -3   7   6       28.28       56.46     11.35 o 
  -2   7   6       27.42       28.99      9.44 o 
  -1   7   6      335.45      320.52     15.04 o 
   0   7   6      460.80      456.40     16.90 o 
   1   7   6      299.53      294.70     10.53 o 
   2   7   6        0.10        4.36      7.97 o 
   3   7   6       42.11       74.87     11.70 o 
  -2   8   6      325.22      281.80     25.26 o 
  -1   8   6       34.58       39.34     11.23 o 
   0   8   6      501.59      477.57     42.15 o 
   1   8   6      113.37      120.24     12.52 o 
   2   8   6      498.00      476.17     16.80 o 
  -5   0   7       22.83       -5.83     14.40 o 
  -3   0   7     1152.59     1230.93     32.74 o 
  -1   0   7    12033.48    12112.48    339.60 o 
   1   0   7     1502.43     1496.21     31.92 o 
   3   0   7       19.47       11.72      5.04 o 
   5   0   7      375.03      430.07     30.66 o 
  -5   1   7       30.39       37.84     15.87 o 
  -4   1   7      122.72      101.77     10.76 o 
  -3   1   7      109.52      127.31      7.72 o 
  -2   1   7     4366.79     4763.95    112.18 o 
  -1   1   7        8.42        9.67      2.75 o 
   0   1   7     6583.88     6305.82    109.34 o 
   1   1   7     5587.13     5530.10     85.97 o 
   2   1   7       37.91       54.73      4.27 o 
   3   1   7      212.12      236.58      9.17 o 
   4   1   7      150.83      156.27     12.84 o 
   5   1   7        2.48       10.57     12.20 o 
  -5   2   7        6.91        2.71     10.24 o 
  -4   2   7      171.45      195.41     13.74 o 
  -3   2   7      185.26      216.49     13.80 o 
  -2   2   7     1795.10     1832.49    210.58 o 
  -1   2   7      331.69      346.54     21.48 o 
   0   2   7     4850.43     4963.55    153.20 o 
   1   2   7      163.44      196.34      5.44 o 
   2   2   7     5328.94     5158.04     89.24 o 
   3   2   7      165.31      168.00      8.56 o 
   4   2   7      208.06      208.75     15.01 o 
  -4   3   7       56.86       65.75      9.36 o 
  -3   3   7      323.91      334.26     36.35 o 
  -2   3   7     1980.01     1834.24    124.03 o 
  -1   3   7      513.29      512.27     10.71 o 
   0   3   7     1151.68     1126.09     18.57 o 
   1   3   7     1465.55     1364.39     25.05 o 
   2   3   7      116.76      113.46      5.94 o 
   3   3   7     1040.91      900.82     21.56 o 
   4   3   7      118.29      123.16      9.12 o 
  -4   4   7        4.34       14.38      9.39 o 
  -3   4   7      366.83      345.12     51.21 o 
  -2   4   7        5.66       23.89      5.93 o 
  -1   4   7     2753.94     2672.94     46.91 o 
   0   4   7      285.15      304.58      7.77 o 
   1   4   7     1005.15     1050.36     20.19 o 
   2   4   7      182.51      185.10      7.77 o 
   3   4   7      162.47      148.36      9.28 o 
   4   4   7       28.55       18.44      8.42 o 
  -4   5   7        1.45        4.62     14.05 o 
  -3   5   7       78.23       96.27     11.58 o 
  -2   5   7      402.69      412.75     23.25 o 
  -1   5   7     1133.43     1085.47     20.87 o 
   0   5   7      883.64      881.93     17.43 o 
   1   5   7     1511.36     1444.17     27.23 o 
   2   5   7       24.02       35.22      5.44 o 
   3   5   7      422.58      395.41     14.51 o 
   4   5   7       18.09       28.42      9.56 o 
  -3   6   7        0.23        5.73      9.62 o 
  -2   6   7        0.58        9.26      7.49 o 
  -1   6   7      163.87      165.19      7.98 o 
   0   6   7     1412.31     1380.14     30.38 o 
   1   6   7        3.81       12.13      5.28 o 
   2   6   7     1356.78     1253.42     28.94 o 
   3   6   7       74.95       74.57      9.79 o 
  -3   7   7        2.50        8.35     10.70 o 
  -2   7   7      361.41      392.07     23.65 o 
  -1   7   7       17.52       26.97      8.55 o 
   0   7   7      312.83      321.49     12.01 o 
   1   7   7      168.46      166.28      8.78 o 
   2   7   7       55.07       46.36      8.91 o 
   3   7   7       15.82       41.67     10.09 o 
  -2   8   7        9.00       22.40     11.61 o 
  -1   8   7      616.57      605.22     23.85 o 
   0   8   7       14.08       13.77     10.41 o 
   1   8   7      138.44      150.97     13.16 o 
   2   8   7       57.01       76.50     10.50 o 
  -4   0   8      224.22      217.80     19.95 o 
  -2   0   8     2649.29     2800.21    106.74 o 
   0   0   8      332.43      353.11     11.34 o 
   2   0   8      876.06      812.29     18.23 o 
   4   0   8      522.52      511.70     28.78 o 
  -5   1   8       10.34       -5.37     14.96 o 
  -4   1   8       11.98        9.66      8.79 o 
  -3   1   8      441.74      478.09     24.47 o 
  -2   1   8     2128.67     2235.78     86.29 o 
  -1   1   8     1067.41     1075.34     40.31 o 
   0   1   8     2924.38     2866.76     50.48 o 
   1   1   8       10.63       24.83      2.37 o 
   2   1   8      384.82      367.68      6.92 o 
   3   1   8      566.51      534.91     14.96 o 
   4   1   8      114.92      126.85     12.04 o 
  -5   2   8        6.86       -0.44     10.46 o 
  -4   2   8       18.26       22.23      9.51 o 
  -3   2   8     1232.03     1294.13     95.58 o 
  -2   2   8     1302.00     1383.02     66.74 o 
  -1   2   8     3122.13     3316.59     82.57 o 
   0   2   8       49.91       56.88      2.97 o 
   1   2   8     3755.87     3667.37     57.63 o 
   2   2   8       10.87       23.63      3.68 o 
   3   2   8      312.00      302.67     12.03 o 
   4   2   8        3.39        6.13      9.81 o 
  -4   3   8        9.57       13.12     13.80 o 
  -3   3   8      528.42      498.61     42.44 o 
  -2   3   8     1031.17      960.27     67.16 o 
  -1   3   8      287.43      287.48      8.32 o 
   0   3   8     3848.13     4059.59     69.78 o 
   1   3   8     2007.18     2090.55     53.60 o 
   2   3   8      980.58      920.21     21.73 o 
   3   3   8     1531.74     1422.20     38.74 o 
   4   3   8       26.51       32.76      7.33 o 
  -4   4   8      298.03      302.05     39.00 o 
  -3   4   8        0.05        7.94      7.80 o 
  -2   4   8       50.89       65.24      6.30 o 
  -1   4   8       14.62       24.28      3.79 o 
   0   4   8      180.06      177.65      5.52 o 
   1   4   8       56.45       85.42      9.27 o 
   2   4   8     1663.33     1561.37     29.57 o 
   3   4   8       47.11       48.35      7.00 o 
   4   4   8      138.21      134.46     10.61 o 
  -4   5   8       20.69       20.36     10.94 o 
  -3   5   8       28.83       34.52      9.47 o 
  -2   5   8      870.64      839.51     34.14 o 
  -1   5   8       16.24       21.88      4.45 o 
   0   5   8     2826.12     2818.81     49.71 o 
   1   5   8       34.18       51.22      5.03 o 
   2   5   8      151.32      160.74      7.97 o 
   3   5   8      221.10      204.13     10.97 o 
   4   5   8        3.59       -7.57      8.63 o 
  -3   6   8       70.59       97.69     10.82 o 
  -2   6   8        1.03       34.71      8.58 o 
  -1   6   8      936.03      882.68     21.17 o 
   0   6   8      245.15      240.47      8.97 o 
   1   6   8      946.27      935.54     19.61 o 
   2   6   8      547.95      535.56     14.34 o 
   3   6   8       73.22       73.22      9.89 o 
  -3   7   8      193.68      202.57     15.56 o 
  -2   7   8      126.85      139.83     12.44 o 
  -1   7   8        5.81        8.20      8.91 o 
   0   7   8      283.03      301.49     14.52 o 
   1   7   8      478.30      439.65     17.60 o 
   2   7   8      165.36      172.51     15.80 o 
  -2   8   8       76.60      105.01     18.79 o 
  -1   8   8       39.83       54.08     16.49 o 
   0   8   8      120.01      105.51     11.14 o 
   1   8   8        9.62       14.82      8.48 o 
  -5   0   9       67.79       75.29     18.30 o 
  -3   0   9        0.06        1.81      9.76 o 
  -1   0   9     2607.97     2570.69     64.26 o 
   1   0   9     3945.20     3822.18    142.68 o 
   3   0   9      759.29      690.01     32.17 o 
  -5   1   9        1.97       -3.62     15.03 o 
  -4   1   9        5.36       -1.51      9.22 o 
  -3   1   9      320.40      349.69     15.61 o 
  -2   1   9     1034.73     1055.66     51.45 o 
  -1   1   9      695.54      642.33     46.43 o 
   0   1   9     3145.28     3061.57     53.93 o 
   1   1   9      146.52      190.23      6.53 o 
   2   1   9      999.66      925.84     16.29 o 
   3   1   9     1040.97     1030.95     32.15 o 
   4   1   9      235.50      223.30     15.97 o 
  -5   2   9        4.86      -10.35     10.29 o 
  -4   2   9      296.90      273.59     29.62 o 
  -3   2   9      101.30      106.60      7.44 o 
  -2   2   9     2753.30     2635.62    262.32 o 
  -1   2   9       45.05       27.32     15.97 o 
   0   2   9      209.42      170.58      6.00 o 
   1   2   9       91.70      115.73      4.89 o 
   2   2   9      464.89      460.96     11.19 o 
   3   2   9       42.66       45.76      5.96 o 
   4   2   9      126.50      137.50     13.60 o 
  -4   3   9       48.26       53.26     10.47 o 
  -3   3   9       26.33       36.38     10.71 o 
  -2   3   9      142.09      153.22     10.73 o 
  -1   3   9      614.14      602.28     11.11 o 
   0   3   9     1367.07     1381.17     24.27 o 
   1   3   9       49.44       55.44      3.63 o 
   2   3   9      749.65      766.66     16.29 o 
   3   3   9      128.56      138.30      9.03 o 
   4   3   9      110.67       93.33     11.63 o 
  -4   4   9        9.31       11.55     14.22 o 
  -3   4   9      110.34      122.56     20.28 o 
  -2   4   9      276.84      294.76     11.99 o 
  -1   4   9     2628.28     2643.91     46.58 o 
   0   4   9        0.45        6.13      2.90 o 
   1   4   9     4466.00     4242.69     83.47 o 
   2   4   9      792.71      777.01     17.06 o 
   3   4   9      621.56      598.21     17.25 o 
   4   4   9      140.47      134.74     10.83 o 
  -4   5   9        1.85       -5.95     10.04 o 
  -3   5   9      239.92      240.52     27.54 o 
  -2   5   9      141.84      149.31      9.82 o 
  -1   5   9     1989.03     1914.74     40.75 o 
   0   5   9      792.87      810.90     14.86 o 
   1   5   9        3.71        7.04      4.88 o 
   2   5   9      421.73      407.01     11.55 o 
   3   5   9      256.41      246.35     13.02 o 
  -3   6   9        2.96       12.17      9.82 o 
  -2   6   9      737.97      761.05     43.87 o 
  -1   6   9       28.60       44.96      6.63 o 
   0   6   9       36.94       47.91      5.71 o 
   1   6   9      212.59      185.18      9.89 o 
   2   6   9      130.38      140.86      8.49 o 
   3   6   9        1.39        0.17      8.85 o 
  -3   7   9      128.35      143.09     29.56 o 
  -2   7   9       29.86       31.53     10.74 o 
  -1   7   9        7.06       14.15      7.09 o 
   0   7   9      558.84      529.11     18.22 o 
   1   7   9       56.20       66.90      8.56 o 
   2   7   9      345.94      351.29     14.13 o 
  -1   8   9      125.02      159.71     13.43 o 
   0   8   9        2.43        5.28      9.88 o 
   1   8   9      444.34      446.84     16.19 o 
  -4   0  10       48.79       52.01     14.68 o 
  -2   0  10      223.35      205.22     13.42 o 
   0   0  10     2523.73     2506.95     63.37 o 
   2   0  10       16.78       19.93      3.37 o 
   4   0  10      188.87      227.93     23.95 o 
  -5   1  10       27.18       28.76     12.02 o 
  -4   1  10      271.23      284.60     16.35 o 
  -3   1  10      465.73      448.79     23.83 o 
  -2   1  10      780.07      843.32     35.95 o 
  -1   1  10     1574.48     1442.48     80.30 o 
   0   1  10     1310.44     1232.44     24.47 o 
   1   1  10     1117.27     1196.64     22.99 o 
   2   1  10     2079.68     2107.70     34.37 o 
   3   1  10        7.78       11.97      8.25 o 
   4   1  10      337.77      330.74     17.97 o 
  -4   2  10        8.78        8.43      9.93 o 
  -3   2  10      159.11      171.96      9.90 o 
  -2   2  10        1.68       10.72      4.08 o 
  -1   2  10      152.08      146.70      6.88 o 
   0   2  10      703.17      755.64     15.02 o 
   1   2  10     3821.61     3700.18     97.56 o 
   2   2  10      163.21      160.89      6.93 o 
   3   2  10     2258.21     2124.68     66.44 o 
   4   2  10        2.61       10.66     10.70 o 
  -4   3  10       23.42       14.96     10.95 o 
  -3   3  10      155.86      183.97      9.87 o 
  -2   3  10        6.54       14.98      4.86 o 
  -1   3  10     1881.70     1808.10     50.78 o 
   0   3  10      314.95      290.36      6.77 o 
   1   3  10      361.64      359.94     25.28 o 
   2   3  10      617.01      627.95     14.43 o 
   3   3  10      361.58      344.98     12.44 o 
   4   3  10      102.24       74.82     20.05 o 
  -4   4  10      154.67      124.29     13.47 o 
  -3   4  10       82.48       92.61      7.94 o 
  -2   4  10     2152.89     2000.98     67.02 o 
  -1   4  10        5.47        7.60      4.02 o 
   0   4  10     2458.76     2516.03     40.32 o 
   1   4  10       74.14       80.55      6.31 o 
   2   4  10     1023.13      997.16     20.59 o 
   3   4  10       10.74       20.52      7.01 o 
   4   4  10      136.99      137.34     15.85 o 
  -4   5  10       23.78       31.50     10.61 o 
  -3   5  10      235.28      198.03     21.58 o 
  -2   5  10       10.99       25.52      6.50 o 
  -1   5  10       74.28       89.11      7.28 o 
   0   5  10      389.05      355.72      9.78 o 
   1   5  10      416.30      415.89     13.36 o 
   2   5  10      253.55      264.17      9.96 o 
   3   5  10       12.70       16.74      8.19 o 
  -3   6  10       52.48       72.80     11.36 o 
  -2   6  10      195.53      213.48     13.39 o 
  -1   6  10       19.62       22.12      6.43 o 
   0   6  10      137.10      125.12      8.68 o 
   1   6  10      834.09      784.21     20.37 o 
   2   6  10       17.86       26.64      6.78 o 
   3   6  10      564.48      556.46     18.10 o 
  -2   7  10       15.37       21.95     10.22 o 
  -1   7  10      892.34      825.71     21.45 o 
   0   7  10        5.01       11.18      8.77 o 
   1   7  10      197.34      228.92     27.55 o 
   2   7  10      276.20      267.99     11.56 o 
  -1   8  10        5.28       29.97     14.52 o 
   0   8  10      329.68      348.21     17.67 o 
   1   8  10      133.94      128.70     11.14 o 
  -5   0  11       99.69       99.77     20.33 o 
  -3   0  11      584.90      612.75     30.71 o 
  -1   0  11      521.77      499.41     14.82 o 
   1   0  11     5634.69     5904.42    146.77 o 
   3   0  11     1032.59     1052.20     44.41 o 
  -5   1  11        7.28       10.31     11.55 o 
  -4   1  11      214.64      211.40     14.83 o 
  -3   1  11       24.99       49.47      8.74 o 
  -2   1  11     1262.85     1256.94     54.41 o 
  -1   1  11     6076.18     5795.59    329.76 o 
   0   1  11       69.91       74.41      4.45 o 
   1   1  11     3824.39     4083.11     75.95 o 
   2   1  11     1303.07     1342.62     22.96 o 
   3   1  11       16.23       17.87      8.73 o 
   4   1  11      106.96      137.81     21.85 o 
  -4   2  11        9.51        3.61     10.36 o 
  -3   2  11      182.22      183.65     16.71 o 
  -2   2  11      815.13      797.20     81.69 o 
  -1   2  11       92.46      113.61      6.29 o 
   0   2  11     5618.89     5406.11     94.67 o 
   1   2  11       45.84       35.13      4.33 o 
   2   2  11      712.81      728.85     15.70 o 
   3   2  11       16.79       26.30      9.45 o 
   4   2  11        0.09       -3.51     11.12 o 
  -4   3  11      123.16      137.77     19.76 o 
  -3   3  11        8.83        9.44      6.31 o 
  -2   3  11      306.53      336.07     11.55 o 
  -1   3  11     1071.64     1053.42     24.99 o 
   0   3  11       51.14       54.54      3.44 o 
   1   3  11      847.65      807.72     16.93 o 
   2   3  11     1008.20      987.78     20.27 o 
   3   3  11      151.06      158.01      9.47 o 
   4   3  11      251.87      243.00     17.32 o 
  -4   4  11        5.15        6.83     11.03 o 
  -3   4  11      679.52      693.08     52.23 o 
  -2   4  11        6.85       19.69      5.31 o 
  -1   4  11      499.20      493.25     11.97 o 
   0   4  11       12.42       12.95      4.91 o 
   1   4  11      405.48      387.04     12.27 o 
   2   4  11      109.06      119.90      7.20 o 
   3   4  11      382.39      396.72     14.29 o 
   4   4  11       10.95       13.76     12.06 o 
  -4   5  11       15.26        5.96     11.82 o 
  -3   5  11       13.42       20.22      9.44 o 
  -2   5  11      513.06      504.56     15.10 o 
  -1   5  11     1376.80     1344.08     26.46 o 
   0   5  11        0.03        1.53      6.51 o 
   1   5  11     1612.45     1494.54     33.21 o 
   2   5  11      401.99      384.36     11.84 o 
   3   5  11       11.02        6.25      8.25 o 
  -3   6  11       25.30       42.80     10.70 o 
  -2   6  11      217.97      193.76     12.71 o 
  -1   6  11       34.34       31.27      5.67 o 
   0   6  11      958.56      946.73     26.86 o 
   1   6  11       33.31       37.76      7.57 o 
   2   6  11      256.80      271.92     16.18 o 
   3   6  11       21.90       21.42      9.75 o 
  -2   7  11      111.46      132.76     22.17 o 
  -1   7  11      404.37      391.33     14.55 o 
   0   7  11        4.12       13.45     12.44 o 
   1   7  11      310.01      305.66     13.47 o 
   2   7  11      171.28      186.61     10.64 o 
  -1   8  11       68.20       94.59     16.68 o 
   0   8  11        1.66        1.75     10.07 o 
   1   8  11      130.36      133.00     13.99 o 
  -4   0  12       94.72      110.69     17.10 o 
  -2   0  12      657.10      679.21     31.59 o 
   0   0  12     4515.22     4650.99    115.83 o 
   2   0  12     2990.72     3054.52     78.45 o 
   4   0  12        5.73       14.33     17.03 o 
  -4   1  12       90.84       85.74     11.70 o 
  -3   1  12        3.49        3.20      7.75 o 
  -2   1  12     1727.53     1727.19     84.55 o 
  -1   1  12     1951.77     1955.34     70.90 o 
   0   1  12      294.40      292.09      9.72 o 
   1   1  12     1648.60     1601.87     33.30 o 
   2   1  12      234.23      270.95     13.62 o 
   3   1  12      383.95      407.51     14.30 o 
   4   1  12      215.55      216.37     16.89 o 
  -4   2  12       23.34       15.83     10.52 o 
  -3   2  12     2369.28     2163.15    317.88 o 
  -2   2  12       27.24       34.54      5.08 o 
  -1   2  12     1922.06     1841.53     67.36 o 
   0   2  12      585.28      619.63     16.85 o 
   1   2  12        9.14        7.41      4.18 o 
   2   2  12      292.05      297.01      9.39 o 
   3   2  12      195.26      206.31     14.29 o 
   4   2  12        8.52        8.38     12.28 o 
  -4   3  12      161.38      133.54     10.83 o 
  -3   3  12       76.90       98.48      7.78 o 
  -2   3  12      536.43      512.52     25.63 o 
  -1   3  12      538.73      530.86     15.77 o 
   0   3  12      536.20      556.80     10.87 o 
   1   3  12     1728.16     1668.96     36.05 o 
   2   3  12       81.25       94.10      7.45 o 
   3   3  12      224.78      235.93      9.90 o 
   4   3  12      173.47      191.52     17.54 o 
  -4   4  12       87.93       98.26     13.45 o 
  -3   4  12        2.54        3.47      6.12 o 
  -2   4  12      243.67      231.95      9.09 o 
  -1   4  12       25.38       41.05      4.84 o 
   0   4  12     1850.00     1905.59     34.32 o 
   1   4  12      154.17      152.34      9.22 o 
   2   4  12      986.10      971.29     20.55 o 
   3   4  12       17.09       18.26      6.60 o 
   4   4  12      128.50      130.63     15.64 o 
  -3   5  12        0.17       -0.48      7.78 o 
  -2   5  12       41.08       57.72      6.39 o 
  -1   5  12      301.51      301.27     13.55 o 
   0   5  12      239.57      244.73     10.33 o 
   1   5  12       50.43       63.42      7.44 o 
   2   5  12      133.42      146.47      8.77 o 
   3   5  12      206.24      204.57     14.99 o 
  -3   6  12      278.46      276.32     18.60 o 
  -2   6  12      119.38      123.22      7.80 o 
  -1   6  12      258.67      264.96     11.26 o 
   0   6  12       51.82       53.83      9.52 o 
   1   6  12       28.84       28.68      7.66 o 
   2   6  12       14.51       27.82      7.25 o 
   3   6  12      119.92      123.55     10.95 o 
  -2   7  12      171.18      167.34     11.35 o 
  -1   7  12      133.13      147.09     12.83 o 
   0   7  12       21.26       29.30      9.99 o 
   1   7  12      387.82      383.73     14.84 o 
   2   7  12      134.34      133.32     11.90 o 
  -1   8  12       31.38       31.13     15.45 o 
   0   8  12      202.48      192.10     16.21 o 
  -3   0  13      781.51      774.75     37.26 o 
  -1   0  13     3034.88     2698.83    100.67 o 
   1   0  13     4387.47     4327.19    108.91 o 
   3   0  13       10.54        9.34     11.55 o 
  -4   1  13       66.03       55.96     11.32 o 
  -3   1  13       94.49      107.54     10.36 o 
  -2   1  13      657.87      639.11     34.44 o 
  -1   1  13        2.12       13.06      2.95 o 
   0   1  13     3431.45     3430.74     61.15 o 
   1   1  13      718.67      657.95     20.24 o 
   2   1  13      654.56      660.52     15.25 o 
   3   1  13      211.15      228.41     11.96 o 
   4   1  13        8.19       19.36     12.17 o 
  -4   2  13        4.51        9.23     10.49 o 
  -3   2  13      267.67      253.59     38.38 o 
  -2   2  13      414.77      407.52     40.18 o 
  -1   2  13        0.30        2.47      5.00 o 
   0   2  13      304.93      293.48      8.52 o 
   1   2  13       44.87       47.46      5.20 o 
   2   2  13     3184.60     3099.68     55.45 o 
   3   2  13       12.49       16.65      7.85 o 
   4   2  13      256.25      238.56     18.28 o 
  -4   3  13       86.91       69.71     12.45 o 
  -3   3  13       11.25       19.16      9.46 o 
  -2   3  13      506.46      474.09     28.40 o 
  -1   3  13       29.08       54.10      9.39 o 
   0   3  13      624.30      585.98     11.50 o 
   1   3  13      643.40      627.88     16.80 o 
   2   3  13        0.42        5.82      5.24 o 
   3   3  13      506.25      519.23     17.79 o 
   4   3  13       95.09      103.96     14.48 o 
  -4   4  13       29.99       24.47     12.91 o 
  -3   4  13       77.51       86.95      7.51 o 
  -2   4  13      159.46      169.81      8.65 o 
  -1   4  13     1763.76     1698.34     36.64 o 
   0   4  13       37.24       42.25      4.89 o 
   1   4  13      743.80      717.35     18.60 o 
   2   4  13       69.80       81.39      6.94 o 
   3   4  13       18.74       16.97      6.94 o 
  -3   5  13       39.79       47.91      8.66 o 
  -2   5  13       33.11       29.54      6.17 o 
  -1   5  13      178.08      172.02      8.40 o 
   0   5  13      676.33      684.78     18.10 o 
   1   5  13      838.31      752.60     19.73 o 
   2   5  13      143.88      156.78      9.26 o 
   3   5  13      311.21      312.65     16.79 o 
  -3   6  13        0.02       14.80      9.09 o 
  -2   6  13       51.07       50.86      8.16 o 
  -1   6  13        4.80       15.70      7.62 o 
   0   6  13       74.09       87.75     10.42 o 
   1   6  13      286.42      274.29     12.71 o 
   2   6  13      762.88      713.39     20.93 o 
  -2   7  13      126.28      130.20     29.85 o 
  -1   7  13        0.11        8.20      9.82 o 
   0   7  13      147.55      158.76     13.47 o 
   1   7  13       11.59       20.91      8.88 o 
   2   7  13        6.90        6.24      9.63 o 
  -4   0  14       70.05       78.82     18.00 o 
  -2   0  14     1098.38     1053.51     45.76 o 
   0   0  14      481.94      474.15     22.90 o 
   2   0  14      848.38      838.42     26.19 o 
   4   0  14      352.38      314.92     27.74 o 
  -4   1  14       12.59        8.91     10.94 o 
  -3   1  14       90.21      101.52     10.73 o 
  -2   1  14      132.08      133.65     11.56 o 
  -1   1  14       93.06       76.39      6.11 o 
   0   1  14     2349.51     2389.05     43.63 o 
   1   1  14      132.37      124.08     11.38 o 
   2   1  14      119.62      139.73      7.75 o 
   3   1  14      354.53      328.77     15.55 o 
   4   1  14        0.32      -10.59     11.91 o 
  -4   2  14       19.21       19.00     10.98 o 
  -3   2  14       96.34       86.41     16.73 o 
  -2   2  14       68.47      130.38     26.88 o 
  -1   2  14     1231.10     1189.39     27.49 o 
   0   2  14      160.15      152.96      6.85 o 
   1   2  14     1825.38     1801.35     34.30 o 
   2   2  14       76.17      103.19      8.17 o 
   3   2  14      687.89      634.12     19.43 o 
   4   2  14        0.18      -11.80     12.72 o 
  -4   3  14       30.93       43.52     12.31 o 
  -3   3  14      465.23      422.25     48.43 o 
  -2   3  14      180.70      168.63      9.38 o 
  -1   3  14      541.26      551.53     15.68 o 
   0   3  14     1268.27     1263.71     21.64 o 
   1   3  14      201.68      185.81     10.39 o 
   2   3  14     1527.83     1479.25     34.13 o 
   3   3  14      594.63      618.31     19.82 o 
   4   3  14       25.00        6.20     13.27 o 
  -4   4  14        5.24        8.42     12.21 o 
  -3   4  14       35.21       43.88      9.36 o 
  -2   4  14      305.29      290.10     10.10 o 
  -1   4  14       10.78       14.52      5.24 o 
   0   4  14        8.88       10.00      4.69 o 
   1   4  14       67.38       67.69      7.22 o 
   2   4  14      434.57      428.74     15.23 o 
   3   4  14       99.63       92.53     10.92 o 
  -3   5  14       43.72       52.75      8.57 o 
  -2   5  14      561.87      513.27     13.88 o 
  -1   5  14       11.60       21.71      5.81 o 
   0   5  14     1464.67     1395.25     39.64 o 
   1   5  14        0.49       10.43      6.78 o 
   2   5  14      373.58      375.43     15.26 o 
   3   5  14       34.72       47.20      8.54 o 
  -3   6  14       25.18       22.46      9.16 o 
  -2   6  14       67.37       79.96      7.88 o 
  -1   6  14      358.47      340.14     24.96 o 
   0   6  14       23.64       23.28      9.84 o 
   1   6  14      565.98      570.99     17.76 o 
   2   6  14      149.81      150.59     11.52 o 
  -2   7  14        7.95        2.33     10.44 o 
  -1   7  14       43.15       53.97     11.15 o 
   0   7  14      215.54      226.60     15.58 o 
   1   7  14      130.12      127.86     14.24 o 
  -3   0  15       77.53       86.00     15.61 o 
  -1   0  15      256.82      231.75     22.00 o 
   1   0  15      829.91      811.63     40.22 o 
   3   0  15      467.90      404.10     28.39 o 
  -4   1  15       12.17       19.26     11.30 o 
  -3   1  15        8.46       19.05      8.54 o 
  -2   1  15        3.84        6.06      7.94 o 
  -1   1  15     1015.35      952.13     22.63 o 
   0   1  15      958.81     1038.30     21.94 o 
   1   1  15        0.81       -7.37      4.91 o 
   2   1  15      954.53      920.18     24.63 o 
   3   1  15      298.75      287.77     13.78 o 
   4   1  15      124.10      105.87     14.89 o 
  -4   2  15      106.70       84.37     14.48 o 
  -3   2  15        0.13        4.45      9.60 o 
  -2   2  15     1119.78     1097.51     78.66 o 
  -1   2  15      203.29      242.55     11.87 o 
   0   2  15      640.81      550.38     12.89 o 
   1   2  15        5.22        0.98      5.13 o 
   2   2  15      426.23      392.01     14.44 o 
   3   2  15       29.94       37.44      9.36 o 
   4   2  15       71.17       72.83     14.72 o 
  -4   3  15       62.62       62.71     13.83 o 
  -3   3  15      164.12      167.32     19.81 o 
  -2   3  15        0.77       23.72      6.54 o 
  -1   3  15      237.92      247.80     10.84 o 
   0   3  15      716.52      707.94     18.77 o 
   1   3  15      319.30      312.70     12.07 o 
   2   3  15      467.31      460.01     15.79 o 
   3   3  15        3.85       -0.39      8.50 o 
  -3   4  15       26.84       21.79      8.80 o 
  -2   4  15      114.30      122.86      7.88 o 
  -1   4  15      494.01      474.47     19.90 o 
   0   4  15       19.28       16.96      8.59 o 
   1   4  15     2343.53     2231.05     47.90 o 
   2   4  15      102.16      120.78     10.18 o 
   3   4  15      254.89      272.39     14.95 o 
  -3   5  15      113.81      128.07      9.29 o 
  -2   5  15       24.65       37.02      6.96 o 
  -1   5  15      592.00      522.63     35.56 o 
   0   5  15      201.31      210.78     14.09 o 
   1   5  15      381.35      352.42     13.46 o 
   2   5  15      239.19      253.99     14.05 o 
   3   5  15       68.33       80.12     11.53 o 
  -2   6  15      511.39      491.20     14.77 o 
  -1   6  15       56.45       59.58     10.97 o 
   0   6  15      281.02      294.04     16.13 o 
   1   6  15       47.47       43.95      8.86 o 
   2   6  15       12.37       14.99      9.77 o 
  -1   7  15       66.79       69.85     12.59 o 
   0   7  15      455.70      426.80     19.74 o 
   1   7  15        8.78       22.71     12.13 o 
  -4   0  16        0.56        8.36     15.96 o 
  -2   0  16     1894.13     1754.25     71.80 o 
   0   0  16      875.99      899.08     46.64 o 
   2   0  16       64.32       64.75      9.89 o 
   4   0  16       52.86       35.29     19.58 o 
  -4   1  16      149.56      128.67     14.33 o 
  -3   1  16      303.08      257.75     20.69 o 
  -2   1  16       21.46       29.69      8.73 o 
  -1   1  16      755.81      686.73     19.31 o 
   0   1  16      679.08      735.82     16.26 o 
   1   1  16      200.76      212.77     14.28 o 
   2   1  16      373.50      393.30     14.54 o 
   3   1  16       21.12       19.60      8.68 o 
   4   1  16      106.86       94.68     14.42 o 
  -4   2  16      101.96       79.87     14.95 o 
  -3   2  16      296.77      264.24     52.46 o 
  -2   2  16       11.69       13.76      8.71 o 
  -1   2  16       16.51       21.73      5.94 o 
   0   2  16        6.18        8.78      4.46 o 
   1   2  16      675.24      688.87     26.91 o 
   2   2  16       57.83       64.25      8.69 o 
   3   2  16      570.41      569.26     19.01 o 
   4   2  16       15.89       -0.08     13.60 o 
  -4   3  16      101.25       88.66     13.74 o 
  -3   3  16       23.39       44.45     10.71 o 
  -2   3  16       66.47       80.08      7.79 o 
  -1   3  16      630.72      641.58     17.86 o 
   0   3  16       53.21       65.93      7.00 o 
   1   3  16      390.12      369.08     13.46 o 
   2   3  16       24.14       10.76      8.16 o 
   3   3  16        5.33       10.03      9.46 o 
  -3   4  16        1.56       10.42      8.70 o 
  -2   4  16      837.36      789.95     18.26 o 
  -1   4  16        8.28       26.83      6.00 o 
   0   4  16     1411.75     1400.23     40.25 o 
   1   4  16      152.18      155.27      9.97 o 
   2   4  16      111.56      115.66     10.62 o 
   3   4  16       69.52       81.84     10.98 o 
  -3   5  16      213.34      182.39     12.99 o 
  -2   5  16        2.82       -0.60      6.48 o 
  -1   5  16      212.06      228.97     12.15 o 
   0   5  16      261.13      250.20     15.25 o 
   1   5  16       19.88       23.29      8.08 o 
   2   5  16      167.32      170.85     12.61 o 
   3   5  16       80.38       88.79     12.34 o 
  -2   6  16        7.53        8.10      7.21 o 
  -1   6  16        9.03       24.63     11.39 o 
   0   6  16      272.25      253.99     16.74 o 
   1   6  16      157.42      180.91     14.81 o 
   2   6  16       10.11       10.52     10.51 o 
  -1   7  16      163.54      180.08     18.44 o 
   0   7  16       50.45       58.16     13.42 o 
   1   7  16      210.86      196.06     17.04 o 
  -3   0  17      174.99      156.99     20.47 o 
  -1   0  17      369.13      302.15     21.26 o 
   1   0  17        8.81       -5.49     18.20 o 
   3   0  17      304.79      314.34     25.55 o 
  -4   1  17       69.28       74.35     13.40 o 
  -3   1  17       55.74       56.94     11.06 o 
  -2   1  17       77.42       67.79      9.72 o 
  -1   1  17      571.40      557.44     23.48 o 
   0   1  17       31.65       49.32      5.52 o 
   1   1  17     3125.43     3100.45    111.17 o 
   2   1  17      163.92      178.33     11.03 o 
   3   1  17       22.08       29.97      8.80 o 
  -4   2  17       41.32       17.00     12.25 o 
  -3   2  17        4.01        7.64     10.28 o 
  -2   2  17      285.27      250.79     19.32 o 
  -1   2  17      141.49      158.15     14.28 o 
   0   2  17     1361.96     1282.40     35.32 o 
   1   2  17      165.57      149.34      8.35 o 
   2   2  17     1147.57     1157.18     28.72 o 
   3   2  17        5.29        3.28      8.83 o 
  -4   3  17      147.37      124.84     24.33 o 
  -3   3  17       38.88       27.68     11.20 o 
  -2   3  17      230.80      246.24     16.71 o 
  -1   3  17      341.52      355.43     13.06 o 
   0   3  17        0.74       -5.88      6.08 o 
   1   3  17      331.49      324.87     12.89 o 
   2   3  17      150.53      159.11     11.03 o 
   3   3  17       40.42       48.73     10.84 o 
  -3   4  17       42.96       35.46      9.55 o 
  -2   4  17       48.50       50.17      7.16 o 
  -1   4  17      316.17      308.21     13.06 o 
   0   4  17        6.78        3.72      9.27 o 
   1   4  17        3.59        3.23      7.50 o 
   2   4  17        0.02        8.27      8.78 o 
   3   4  17      397.78      427.62     18.19 o 
  -3   5  17       48.33       46.87     10.50 o 
  -2   5  17       47.70       46.23      8.61 o 
  -1   5  17      270.41      259.60     19.33 o 
   0   5  17      275.68      279.13     18.40 o 
   1   5  17      385.61      345.84     16.61 o 
   2   5  17       18.40       25.25     10.70 o 
  -2   6  17       27.44       21.91      8.66 o 
  -1   6  17       10.32       22.22     11.16 o 
   0   6  17      113.67      135.01     13.68 o 
   1   6  17       41.11       30.46     13.22 o 
   2   6  17      230.31      242.40     14.79 o 
  -1   7  17        1.11        6.48     16.10 o 
   0   7  17        1.04       -4.68     11.50 o 
  -4   0  18       10.14       17.79     16.82 o 
  -2   0  18       10.57        4.25     11.50 o 
   0   0  18     2537.90     2774.99    151.96 o 
   2   0  18      806.23      777.49     56.41 o 
  -4   1  18       14.20       10.35     11.74 o 
  -3   1  18       96.50       90.08     11.81 o 
  -2   1  18      421.55      339.02     40.86 o 
  -1   1  18      287.11      318.66     15.80 o 
   0   1  18      808.26      860.88     27.86 o 
   1   1  18     1805.55     1876.93     74.89 o 
   2   1  18       39.26       34.45      8.72 o 
   3   1  18      284.23      262.73     17.74 o 
  -4   2  18       25.04       23.15     12.04 o 
  -3   2  18      221.81      186.72     45.31 o 
  -2   2  18        0.36       13.92      9.10 o 
  -1   2  18     1486.67     1421.91     34.80 o 
   0   2  18       59.45       70.51      7.48 o 
   1   2  18       21.18       14.29      8.23 o 
   2   2  18        0.29        0.83      8.36 o 
   3   2  18       76.81       81.90     11.09 o 
  -3   3  18       99.05      105.69     23.81 o 
  -2   3  18      260.10      269.63     18.10 o 
  -1   3  18        7.92       16.66      6.96 o 
   0   3  18      276.43      256.89     12.03 o 
   1   3  18      726.76      709.56     22.00 o 
   2   3  18        1.41       -9.44      8.94 o 
   3   3  18       84.47       92.33     12.09 o 
  -3   4  18       82.22       87.35     11.31 o 
  -2   4  18        8.73       11.77      6.84 o 
  -1   4  18        5.28        6.25      7.26 o 
   0   4  18      504.58      485.47     33.35 o 
   1   4  18       22.10       15.83      9.13 o 
   2   4  18      679.98      670.43     26.87 o 
   3   4  18       12.66        9.45     14.18 o 
  -2   5  18       88.32       99.29      8.54 o 
  -1   5  18       31.10       31.68     10.52 o 
   0   5  18       46.27       67.01     26.67 o 
   1   5  18      196.48      200.93     19.01 o 
   2   5  18       14.70       20.58     10.19 o 
  -2   6  18        1.42       -2.30     11.76 o 
  -1   6  18      443.56      434.30     20.74 o 
   0   6  18       47.75       45.58     12.23 o 
   1   6  18        7.11        6.62     12.40 o 
  -3   0  19      103.85       76.87     16.54 o 
  -1   0  19     1681.61     1532.38     64.11 o 
   1   0  19      629.13      601.01     23.13 o 
   3   0  19       26.10       13.84     18.00 o 
  -4   1  19        0.09        4.67     11.61 o 
  -3   1  19      146.22      136.13     13.58 o 
  -2   1  19       54.88       41.12     10.04 o 
  -1   1  19        9.64       24.96      9.05 o 
   0   1  19      251.90      278.26     10.34 o 
   1   1  19       50.08       72.17      9.89 o 
   2   1  19      223.23      220.48     12.57 o 
   3   1  19      175.39      180.97     17.18 o 
  -3   2  19       10.84       11.17     11.21 o 
  -2   2  19      192.54      179.69     14.73 o 
  -1   2  19      125.11      142.05     13.56 o 
   0   2  19       19.22       21.52      7.37 o 
   1   2  19       30.80       20.54      8.94 o 
   2   2  19     1003.15      938.84     39.34 o 
   3   2  19        5.12       -8.66     10.02 o 
  -3   3  19       35.08       30.31     11.84 o 
  -2   3  19      314.77      279.18     17.11 o 
  -1   3  19        1.80        8.95      7.21 o 
   0   3  19      342.59      344.32     13.62 o 
   1   3  19      270.39      242.87     22.84 o 
   2   3  19       63.42       51.88     10.23 o 
   3   3  19      138.05      151.09     13.32 o 
  -3   4  19       57.02       61.99     11.06 o 
  -2   4  19       26.16       40.11      9.25 o 
  -1   4  19      432.38      426.93     15.49 o 
   0   4  19        3.36        6.97     10.71 o 
   1   4  19      490.20      500.66     17.48 o 
   2   4  19       14.06       20.52     13.81 o 
  -2   5  19       26.14       36.49      9.03 o 
  -1   5  19       17.98       15.57     11.21 o 
   0   5  19      136.17      163.79     14.81 o 
   1   5  19      353.79      343.32     19.86 o 
   2   5  19      150.50      187.69     14.36 o 
  -1   6  19       27.43       49.58     15.22 o 
   0   6  19        8.42        8.90     12.23 o 
   1   6  19        1.09        1.76     12.85 o 
  -2   0  20      513.37      413.42     27.20 o 
   0   0  20      814.71      833.18     39.80 o 
   2   0  20       82.23       91.55     17.91 o 
  -3   1  20       83.08       83.62     12.49 o 
  -2   1  20       87.47       80.45     11.59 o 
  -1   1  20      137.82      132.81     28.89 o 
   0   1  20      162.05      195.59     12.09 o 
   1   1  20       43.12       43.04      7.55 o 
   2   1  20      147.17      145.41     17.88 o 
   3   1  20      104.11      109.78     14.39 o 
  -3   2  20        4.28        8.78     11.36 o 
  -2   2  20        2.31        1.22      9.23 o 
  -1   2  20      218.61      212.34     15.54 o 
   0   2  20        1.92        2.73      7.30 o 
   1   2  20      318.08      298.58     26.28 o 
   2   2  20      114.91      107.52     12.04 o 
   3   2  20      197.10      184.38     16.33 o 
  -3   3  20      129.87      122.74     14.22 o 
  -2   3  20        1.45       15.07     10.54 o 
  -1   3  20      213.09      205.74     11.39 o 
   0   3  20      398.84      406.36     18.87 o 
   1   3  20       20.95       12.32      8.34 o 
   2   3  20      179.23      201.10     13.84 o 
  -3   4  20        9.41       12.80     10.13 o 
  -2   4  20       81.53      108.74     10.67 o 
  -1   4  20       58.91       65.99      8.94 o 
   0   4  20       26.28       19.31     11.11 o 
   1   4  20        2.99       -9.31     11.86 o 
   2   4  20       30.96       22.67     27.35 o 
  -2   5  20       64.39       66.43     13.48 o 
  -1   5  20       37.38       42.94     12.09 o 
   0   5  20      799.05      721.95     27.35 o 
   1   5  20       14.60       16.36     12.79 o 
  -1   6  20      145.08      166.32     15.97 o 
   0   6  20        0.34        1.15     12.28 o 
  -3   0  21       41.37       24.02     16.28 o 
  -1   0  21       27.83       43.81     14.10 o 
   1   0  21      158.25      171.79     15.29 o 
   3   0  21      105.76      115.87     20.65 o 
  -3   1  21       19.57       24.42     11.94 o 
  -2   1  21        0.40        6.19     10.30 o 
  -1   1  21      165.01      153.12     18.57 o 
   0   1  21       28.16       51.43      8.30 o 
   1   1  21      149.22      150.59     10.32 o 
   2   1  21      258.90      249.01     21.94 o 
   3   1  21       26.77       30.36     14.08 o 
  -3   2  21        6.66       11.13     11.35 o 
  -2   2  21      232.49      234.41     16.47 o 
  -1   2  21        0.05        4.13      9.49 o 
   0   2  21      456.66      486.29     17.34 o 
   1   2  21      111.36      100.64     11.94 o 
   2   2  21        6.90        0.79     10.77 o 
   3   2  21        0.27       -7.56     14.29 o 
  -3   3  21      103.70       93.08     23.29 o 
  -2   3  21       14.90       24.38     11.54 o 
  -1   3  21      169.45      168.80     11.44 o 
   0   3  21      161.16      185.39     15.68 o 
   1   3  21      417.56      380.66     55.07 o 
   2   3  21      329.33      298.38     24.49 o 
  -2   4  21        7.27        8.36     11.60 o 
  -1   4  21      123.68      138.48     10.57 o 
   0   4  21        3.76       -1.88     11.18 o 
   1   4  21      143.54      144.30     25.12 o 
   2   4  21       81.93       53.50     15.48 o 
  -2   5  21        0.00       -4.60     12.15 o 
  -1   5  21      145.58      146.78     15.00 o 
   0   5  21        4.24        0.29     15.65 o 
   1   5  21       80.08       97.21     28.51 o 
  -2   0  22      208.97      160.47     21.74 o 
   0   0  22     1933.36     2172.01     88.41 o 
   2   0  22      102.51      128.62     18.91 o 
  -3   1  22        1.06        6.98     11.84 o 
  -2   1  22       35.97       39.55     12.52 o 
  -1   1  22      203.67      197.86     18.63 o 
   0   1  22      297.13      331.83     20.02 o 
   1   1  22      210.23      219.46     12.86 o 
   2   1  22       90.25       90.79     22.30 o 
  -3   2  22       55.57       56.96     13.36 o 
  -2   2  22       45.92       29.02     11.88 o 
  -1   2  22       18.64        7.29     11.10 o 
   0   2  22        3.36       16.36      8.35 o 
   1   2  22      312.16      285.74     18.24 o 
   2   2  22        3.94       -8.93     11.43 o 
  -2   3  22       27.04       42.79     12.05 o 
  -1   3  22      136.88      138.08     13.28 o 
   0   3  22       10.88       10.81     11.51 o 
   1   3  22      271.46      245.07     19.92 o 
   2   3  22       48.28       62.61     16.31 o 
  -2   4  22      127.71      128.29     15.00 o 
  -1   4  22        0.11        4.51     11.61 o 
   0   4  22      618.18      607.31     24.65 o 
   1   4  22        1.42      -18.56     18.70 o 
  -1   5  22      173.61      188.53     15.97 o 
   0   5  22        0.54      -13.45     20.13 o 
   1   5  22       70.59       76.44     16.18 o 
  -3   0  23      150.75       93.27     20.16 o 
  -1   0  23       13.50       21.56     15.38 o 
   1   0  23       33.15       24.93     11.44 o 
  -3   1  23        0.81       14.23     12.03 o 
  -2   1  23       70.12       81.53     12.59 o 
  -1   1  23      309.45      320.48     18.28 o 
   0   1  23       69.43       83.24     12.53 o 
   1   1  23      399.07      408.63     16.48 o 
   2   1  23       45.46       56.98     12.25 o 
  -2   2  23       61.86       59.10     12.62 o 
  -1   2  23        5.02       17.02     10.59 o 
   0   2  23      340.48      374.24     15.76 o 
   1   2  23        2.46        6.76     20.81 o 
   2   2  23      233.18      198.32     31.42 o 
  -2   3  23      152.15      148.23     15.11 o 
  -1   3  23       84.53       95.50     15.40 o 
   0   3  23        1.26        4.20     11.86 o 
   1   3  23       68.15       70.04     15.70 o 
   2   3  23        6.49      -16.93     19.08 o 
  -2   4  23       13.62       18.39     12.53 o 
  -1   4  23       76.39       86.74     20.02 o 
   0   4  23        6.24       17.74     13.20 o 
   1   4  23        0.26      -17.49     24.33 o 
  -2   0  24        0.16      -16.68     14.91 o 
   0   0  24       35.38       81.42     19.26 o 
   2   0  24      393.54      391.67     29.20 o 
  -2   1  24       94.82       85.64     13.46 o 
  -1   1  24       62.34       80.73     12.11 o 
   0   1  24      269.79      328.38     20.25 o 
   1   1  24      205.83      224.13     17.89 o 
   2   1  24       11.01       -1.25     11.84 o 
  -2   2  24       22.91       31.98     12.91 o 
  -1   2  24      188.98      178.59     16.53 o 
   0   2  24        1.81        5.67     17.84 o 
   1   2  24       77.74       98.77     14.23 o 
   2   2  24        0.82       -4.51     12.41 o 
  -2   3  24        8.37       22.25     12.80 o 
  -1   3  24        1.88        5.78     10.76 o 
   0   3  24       75.58      108.89     13.92 o 
   1   3  24      229.73      247.03     19.14 o 
  -1   4  24       14.06       16.12     18.82 o 
   0   4  24       65.64       88.89     14.98 o 
  -1   0  25      549.64      586.29     36.56 o 
   1   0  25      294.86      343.68     33.71 o 
  -2   1  25       17.42       21.08     11.80 o 
  -1   1  25      172.29      179.59     15.79 o 
   0   1  25       35.25       80.17     13.23 o 
   1   1  25       14.29       16.82     12.30 o 
  -2   2  25      143.07      164.16     16.15 o 
  -1   2  25        1.74        4.17     11.84 o 
   0   2  25       20.38       17.19     17.24 o 
   1   2  25       22.87       20.17     13.59 o 
  -1   3  25        7.38        9.79     11.38 o 
   0   3  25       83.30      101.90     22.32 o 
   1   3  25        1.02       -1.46     14.13 o 
  -2   0  26       63.25       69.99     20.21 o 
   0   0  26      274.85      290.62     27.57 o 
  -1   1  26       88.51      105.45     14.77 o 
   0   1  26       75.98      103.20     14.70 o 
   1   1  26        6.67       -0.10     12.64 o 
  -1   2  26       40.53       43.68     13.27 o 
   0   2  26       15.57        7.02     20.05 o 
   1   2  26      183.64      200.12     17.90 o 
  -1   0  27      251.09      220.43     27.81 o 
  -1   1  27       19.36       39.05     14.28 o 
   0   1  27       22.62       32.52     13.82 o 
                                                 
